# Supplementary material for: Identification of 3-[(4-Acetylphenyl)(4-Phenylthiazol-2-Yl)Amino]Propanoic Acid Derivatives as Promising Scaffolds for the Development of Novel Anticancer Candidates Targeting SIRT2 and EGFR
Source: Pharmaceuticals (Basel). 2025 May 16;18(5):733. doi: 10.3390/ph18050733 (PMC12115147; doi:10.3390/ph18050733)
Supplement: Supplementary file 1 [file pharmaceuticals-18-00733-s001.zip]

Archive with 1 entries (1 files):
- pharmaceuticals-3584671-supplementary.pdf
